# Supplementary material for: Sulfadiazine Exerts Potential Anticancer Effect in HepG2 and MCF7 Cells by Inhibiting TNFα, IL1b, COX-1, COX-2, 5-LOX Gene Expression: Evidence from In Vitro and Computational Studies
Source: Pharmaceuticals (Basel). 2024 Jan 31;17(2):189. doi: 10.3390/ph17020189 (PMC10891904; doi:10.3390/ph17020189)
Supplement: Supplementary file 1 [file pharmaceuticals-17-00189-s001.zip]

Archive with 1 entries (1 files):
- pharmaceuticals-2820426-supplementary.pdf
